# Supplementary material for: Patch-Type Vibration Visualization (PVV) Sensor System Based on Triboelectric Effect
Source: Sensors (Basel). 2021 Jun 9;21(12):3976. doi: 10.3390/s21123976 (PMC8227292; doi:10.3390/s21123976)
Supplement: Supplementary file 1 [file sensors-21-03976-s001.zip]

Archive with 2 entries (2 files):
- sensors-1243513-sup.pdf
- sensors-1243513-supplementary.mp4
